# Supplementary material for: Psychological Experiences of Pregnancy Following Transplantation: A Systematic Qualitative Review
Source: Medicina (Kaunas). 2026 Jun 1;62(6):1072. doi: 10.3390/medicina62061072 (PMC13303889; doi:10.3390/medicina62061072)
Supplement: Supplementary file 1 [file medicina-62-01072-s001.zip]

Archive with 1 entries (1 files):
- 30526 REVISED Supplementary material.xlsx
