# Supplementary material for: Psychological Experiences of Pregnancy Following Transplantation: A Systematic Qualitative Review
Source: Medicina (Kaunas). 2026 Jun 1;62(6):1072. doi: 10.3390/medicina62061072 (PMC13303889; doi:10.3390/medicina62061072)
Supplement: Supplementary file 1 [file medicina-62-01072-s001.zip › 30526 REVISED Supplementary material.xlsx]

## Sheet: Sup. Table S1
Database	Search Algorithm
Embase	(transplantation/exp OR 'transplant recipient*'/exp OR 'tissue donor*'/exp OR transplantation:ti,ab OR grafting:ti,ab OR graft*:ti,ab OR 'uterus transplant*':ti,ab OR 'uterine transplant*':ti,ab) AND (pregnancy/exp OR pregnan*:ti,ab OR gestation:ti,ab OR prenatal:ti,ab OR intrauterine:ti,ab OR 'in utero':ti,ab OR Perinatal:ti,ab OR Postnatal:ti,ab) AND ('quality of life'/exp OR Psychology/exp OR …
CINAHL	((MH transplantation+) OR (MH "transplant recipient*+") OR (MH "tissue donor*+") OR (TI transplantation OR AB transplantation) OR (TI grafting OR AB grafting) OR (TI graft* OR AB graft*) OR (TI "uterus transplant*" OR AB "uterus transplant*") OR (TI "uterine transplant*" OR AB "uterine transplant*")) AND ((MH pregnancy+) OR (TI pregnan* OR AB pregnan*) OR (TI gestation OR AB gestation) OR (TI pre…
PsycInfo	(exp *Organ Transplantation/ or exp *Tissue Donation/ or (transplantation or grafting or graft* or uterus transplant* or uterine transplant*).ti,ab.) and (exp Pregnancy/ or (pregnan* or gestation or prenatal or intrauterine or in utero or perinatal or post natal).ti,ab.) and (exp "Quality of Life"/ or exp Psychology/ or exp Behavioral Medicine/ or exp Patient Reported Outcome Measures/ or exp Int…

## Sheet: Sup. Table S2
Author and Year	Location	Data available	Study Design Qualitative/Quantitative	Type of Transplantation	Number of Participants	Average age of participants	Number of controls	Average time of Transplantation to Pregnancy	Average time of Donation to Pregnancy	Profession of Interviewer	Country of Interviewer / Researcher	Type of Outcome	Assessment of Outcome	Pregnancy trimester at outcomes	Prospective vs Retrospective Outcomes Assessment	Type of Qualitative study
Ambrosini et al. 2015	Italy	Full text	Qualitative	Liver	16	Data not available	Two control groups - 1]women who have had a transplant but not a pregnancy. 2] Women who have never had a transplant but have experience pregnancy	Data no available	Not applicable	Data not available	Data not available	Qualitative data- semistructured interview regarding perception of the fetus furing pregnancy in mothers which have had a liver transplant	Semi-structured ad hoc interview	Not specified	Retrospective	Phenomenological
Donzelli et al. 2015	Italy	Full text	Qualitative	Liver	3	38 (2), 39 (1)	Not applicable	18 months (1st two women within 2 years, the other 7 months)	Not applicable	Data not available	Data not available	Qualitative Thematic Analysis to Naarative stories	Naarative stories- thematic analyis split in 1] Transplantation 2] Pregnancy and Deliver 3] Post Partum	Not specified	Retrospective	Phenomenological
Jordan and Pugh 1996	USA	Full text	Qualitative	Cardiac	1	22	Not applicable	4-years	Not applicable	Nurse Practitioner, Nurse practitioner and PhD	United States	Qualitative	Case report/ interview	Not specified	Cross -sectional Retrospective	Phenomenological
Sohail et al. 2020	Pakistan	Full text	Qualitative	Liver	1	35	Not applicable	4-years	Not applicable	Data not available	Data not available	Qualitative	Unclear (likely interview)	Not specified	Cross -sectional Retrospective	Phenomenological
Van Buren et al. 2021	Netherlands	Full text	Qualitative	Kidney	8	36	Not applicable	Data not available	Not applicable	Data not available	Data not available	Qualitative	Semi-structured interview thematic content analysis	Not specified	Retrospective	Phenomenological
Yoshimura et al. 2016	Japan	Full text	Qualitative	Liver	14	37.4	Not applicable	5.8 years	Not applicable	Data not available	Data not available	Qualitative	Semi-structured interview thematic content analysis	Not specified	Retrospective	Phenomenological

## Sheet: Sup. Table S3
Section and Topic	Item #	Checklist item	Location where item is reported
TITLE
Title	1	Identify the report as a systematic review.	Title Page
ABSTRACT
Abstract	2	See the PRISMA 2020 for Abstracts checklist.	Abstract Page
INTRODUCTION
Rationale	3	Describe the rationale for the review in the context of existing knowledge.	Introduction: 1st and 2nd paragraph
Objectives	4	Provide an explicit statement of the objective(s) or question(s) the review addresses.	Introduction: 3rd and 4th paragraph
METHODS
Eligibility criteria	5	Specify the inclusion and exclusion criteria for the review and how studies were grouped for the syntheses.	Methods: 1st paragraph
Information sources	6	Specify all databases, registers, websites, organisations, reference lists and other sources searched or consulted to identify studies. Specify the date when each source was last searched or consulted.	Methods:2nd paragraph
Search strategy	7	Present the full search strategies for all databases, registers and websites, including any filters and limits used.	Methods: Table 1 Supplementary Table 1
Selection process	8	Specify the methods used to decide whether a study met the inclusion criteria of the review, including how many reviewers screened each record and each report retrieved, whether they worked independently, and if applicable, details of automation tools used in the process.	Methods: 3rd paragraph
Data collection process	9	Specify the methods used to collect data from reports, including how many reviewers collected data from each report, whether they worked independently, any processes for obtaining or confirming data from study investigators, and if applicable, details of automation tools used in the process.	Methods: 4th and 5th paragraph
Data items	10a	List and define all outcomes for which data were sought. Specify whether all results that were compatible with each outcome domain in each study were sought (e.g. for all measures, time points, analyses), and if not, the methods used to decide which results to collect.	Methods: 4th paragraph
	10b	List and define all other variables for which data were sought (e.g. participant and intervention characteristics, funding sources). Describe any assumptions made about any missing or unclear information.	Methods: 4th, 5th, and 7th paragraph
Study risk of bias assessment	11	Specify the methods used to assess risk of bias in the included studies, including details of the tool(s) used, how many reviewers assessed each study and whether they worked independently, and if applicable, details of automation tools used in the process.	Methods: 7th paragraph
Effect measures	12	Specify for each outcome the effect measure(s) (e.g. risk ratio, mean difference) used in the synthesis or presentation of results.	Methods: 5th paragraph
Synthesis methods	13a	Describe the processes used to decide which studies were eligible for each synthesis (e.g. tabulating the study intervention characteristics and comparing against the planned groups for each synthesis (item #5)).	Methods: 5th paragraph
	13b	Describe any methods required to prepare the data for presentation or synthesis, such as handling of missing summary statistics, or data conversions.	Not Applicable
	13c	Describe any methods used to tabulate or visually display results of individual studies and syntheses.	Methods:5th paragraph
	13d	Describe any methods used to synthesize results and provide a rationale for the choice(s). If meta-analysis was performed, describe the model(s), method(s) to identify the presence and extent of statistical heterogeneity, and software package(s) used.	Methods: 5th paragraph
	13e	Describe any methods used to explore possible causes of heterogeneity among study results (e.g. subgroup analysis, meta-regression).	Not Applicable
	13f	Describe any sensitivity analyses conducted to assess robustness of the synthesized results.	Not Applicable
Reporting bias assessment	14	Describe any methods used to assess risk of bias due to missing results in a synthesis (arising from reporting biases).	NA
Certainty assessment	15	Describe any methods used to assess certainty (or confidence) in the body of evidence for an outcome.	NA
RESULTS
Study selection	16a	Describe the results of the search and selection process, from the number of records identified in the search to the number of studies included in the review, ideally using a flow diagram.	Results: 1st paragraph and Figure 1
	16b	Cite studies that might appear to meet the inclusion criteria, but which were excluded, and explain why they were excluded.	Not Applicable
Study characteristics	17	Cite each included study and present its characteristics.	Results: 1st, 2nd, and 3rd paragraph, Supplementary Table 2
Risk of bias in studies	18	Present assessments of risk of bias for each included study.	Results: Section "Quality Assessment of the Included Studies" Supplementary Tables 5
Results of individual studies	19	For all outcomes, present, for each study: (a) summary statistics for each group (where appropriate) and (b) an effect estimate and its precision (e.g. confidence/credible interval), ideally using structured tables or plots.	Results: Sections: Perception of Pregnancy after Transplantation, Concerns about Maternal Physical Health, Concerns about Fetal Health, Emotional Burden by Expectant Mothers & Coping Strategies
Results of syntheses	20a	For each synthesis, briefly summarise the characteristics and risk of bias among contributing studies.	Results: Section "Quality Assessment of the Included Studies" Supplementary Tables 4 and 8
	20b	Present results of all statistical syntheses conducted. If meta-analysis was done, present for each the summary estimate and its precision (e.g. confidence/credible interval) and measures of statistical heterogeneity. If comparing groups, describe the direction of the effect.	Not Applicable
	20c	Present results of all investigations of possible causes of heterogeneity among study results.	Not Applicable
	20d	Present results of all sensitivity analyses conducted to assess the robustness of the synthesized results.	Not Applicable
Reporting biases	21	Present assessments of risk of bias due to missing results (arising from reporting biases) for each synthesis assessed.	Not Applicable
Certainty of evidence	22	Present assessments of certainty (or confidence) in the body of evidence for each outcome assessed.	Results: Section "Quality Assessment of the Included Studies" Supplementary Tables 4 and 8
DISCUSSION
Discussion	23a	Provide a general interpretation of the results in the context of other evidence.	Discussion: 1st paragraph
	23b	Discuss any limitations of the evidence included in the review.	Discussion: Section "Strengths and Limitations of the Systematic Quality Review"
	23c	Discuss any limitations of the review processes used.	Discussion: Section "Strengths and Limitations of the Systematic Quality Review"
	23d	Discuss implications of the results for practice, policy, and future research.	Discussion: Section "Clinical Implications and Actionable Strategies" & Conclusions
OTHER INFORMATION
Registration and protocol	24a	Provide registration information for the review, including register name and registration number, or state that the review was not registered.	Abstract Page & Methods: 7th paragraph
	24b	Indicate where the review protocol can be accessed, or state that a protocol was not prepared.	Methods: 7th paragraph
	24c	Describe and explain any amendments to information provided at registration or in the protocol.	Methods: 1st paragraph & Discussion: Section "Strengths and Limitations of the Systematic Quality Review"
Support	25	Describe sources of financial or non-financial support for the review, and the role of the funders or sponsors in the review.	Funding Statement
Competing interests	26	Declare any competing interests of review authors.	Conflicts of Interest Statement
Availability of data, code and other materials	27	Report which of the following are publicly available and where they can be found: template data collection forms; data extracted from included studies; data used for all analyses; analytic code; any other materials used in the review.	Supplementary Tables 2, 6, and 7
ABSTRACT 2020 PRISMA Checklist
Section and Topic	Item #	Checklist item	Reported (Yes/No)
TITLE
Title	1	Identify the report as a systematic review.	Y
BACKGROUND
Objectives	2	Provide an explicit statement of the main objective(s) or question(s) the review addresses.	Y
METHODS
Eligibility criteria	3	Specify the inclusion and exclusion criteria for the review.
Information sources	4	Specify the information sources (e.g. databases, registers) used to identify studies and the date when each was last searched.	Y
Risk of bias	5	Specify the methods used to assess risk of bias in the included studies.	Y
Synthesis of results	6	Specify the methods used to present and synthesise results.	Y
RESULTS
Included studies	7	Give the total number of included studies and participants and summarise relevant characteristics of studies.	Y
Synthesis of results	8	Present results for main outcomes, preferably indicating the number of included studies and participants for each. If meta-analysis was done, report the summary estimate and confidence/credible interval. If comparing groups, indicate the direction of the effect (i.e. which group is favoured).	Y
DISCUSSION
Limitations of evidence	9	Provide a brief summary of the limitations of the evidence included in the review (e.g. study risk of bias, inconsistency and imprecision).	Y
Interpretation	10	Provide a general interpretation of the results and important implications.	Y
OTHER
Funding	11	Specify the primary source of funding for the review.	Y
Registration	12	Provide the register name and registration number.	Y

## Sheet: Sup. Table S4
Item No.	Guide and Description	Report Location
1. Aim	State the research question the synthesis addresses	Introduction: 3rd and 4th Paragraph
2. Synthesis methodology	Identify the synthesis methodology or theoretical framework which underpins the synthesis, and describe the rationale for choice of methodology (e.g. meta- ethnography, thematic synthesis, critical interpretive synthesis, grounded theory synthesis, realist synthesis, meta-aggregation, meta-study, framework synthesis)	Methods: 5th and 6th paragraph
3. Approach to searching	Indicate whether the search was pre-planned (comprehensive search strategies to seek all available studies) or iterative (to seek all available concepts until they theoretical saturation is achieved)	Methods: 2nd and 6th paragraph
4. Inclusion criteria	Specify the inclusion/exclusion criteria (e.g. in terms of population, language, year limits, type of publication, study type)	Methods: 1st paragraph
5. Data sources	Describe the information sources used (e.g. electronic databases (MEDLINE, EMBASE, CINAHL, psycINFO), grey literature databases (digital thesis, policy reports), relevant organisational websites, experts, information specialists, generic web searches (Google Scholar) hand searching, reference lists) and when the searches conducted; provide the rationale for using the data sources	Methods: 4th paragraph
6. Electronic Search strategy	Describe the literature search (e.g. provide electronic search strategies with population terms, clinical or health topic terms, experiential or social phenomena related terms, filters for qualitative research, and search limits)	Methods: 4th paragraph
7. Study screening methods	Describe the process of study screening and sifting (e.g. title, abstract and full text review, number of independent reviewers who screened studies)	Methods: 3rd paragraph
8. Study characteristics	Present the characteristics of the included studies (e.g. year of publication, country, population, number of participants, data collection, methodology, analysis, research questions)	Results: 2nd and 3rd paragraph, Supplemetary Table 1
9. Study selection results	Identify the number of studies screened and provide reasons for study exclusion (e.g. for comprehensive searching, provide numbers of studies screened and reasons for exclusion indicated in a figure/flowchart; for iterative searching describe reasons for study exclusion and inclusion based on modifications to the research question and/or contribution to theory development)	Results: 1st paragraph and Figure 1
10. Rationale for appraisal	Describe the rationale and approach used to appraise the included studies or selected findings (e.g. assessment of conduct (validity and robustness), assessment of reporting (transparency), assessment of content and utility of the findings)	Methods: 5th and 6th paragraph
11. Appraisal items	State the tools, frameworks and criteria used to appraise the studies or selected findings (e.g. Existing tools: CASP, QARI, COREQ, Mays and Pope [25]; reviewer developed tools; describe the domains assessed: research team, study design, data analysis and interpretations, reporting)	Methods: 5th and 6th paragraph Supplementary Tables 5, 6, 7
12.Appraisal process	Indicate whether the appraisal was conducted independently by more than one reviewer and if consensus was required	Methods: 7th and 8th h paragraph
13.Appraisal results	Present results of the quality assessment and indicate which articles, if any, were weighted/excluded based on the assessment and give the rationale	Results: 4th paragraph and sections "Quality Assessment of the Qualitative Reviewed Studies" Supplementary Tables 3-6
14. Data extraction	Indicate which sections of the primary studies were analyzed and how were the data extracted from the primary studies? (e.g. all text under the headings “results /conclusions” were extracted electronically and entered into a computer software)	Methods: 4th paragraph Supplementary Tables 6 and 7
15. Software	State the computer software used, if any	Not Applicable
16. Number of reviewers	Identify who was involved in coding and analysis	Methods: 4th and 5th paragraph
17. Coding	Describe the process for coding of data (e.g. line by line coding to search for concepts)	Methods: 4th and 5th paragraph Supplementary Tables 1 and 2
18. Study comparison	Describe how were comparisons made within and across studies (e.g. subsequent studies were coded into pre-existing concepts, and new concepts were created when deemed necessary)	Methods: 4th and 5th paragraph Results: 5th and 6th paragraph Supplementary Tables 1, 6, and 7
19. Derivation of themes	Explain whether the process of deriving the themes or constructs was inductive or deductive	Methods: 5th and 6th paragraph
20. Quotations	Provide quotations from the primary studies to illustrate themes/constructs, and identify whether the quotations were participant quotations of the author’s interpretation	Perception of Pregnancy by others (family, friends, people with similar experiences), Expectant Mothers’ Perception of their Pregnancy, Fear of Complications, Damage, or Failure of the Graft, Anxiety about Birth Plan and Childbirth, Physical Health Status of Pregnant Women, Fear and Anxiety Related to Fetal Loss, Malformations, and Genetic Disease, Concerns about Fetal Immunosuppression, Emotiona…
21. Synthesis output	Present rich, compelling and useful results that go beyond a summary of the primary studies (e.g. new interpretation, models of evidence, conceptual models, analytical framework, development of a new theory or construct)	Perception of Pregnancy after Transplantation, Concerns about Maternal Physical Health, Concerns about Fetal Health, Emotional Burden by Expectant Mothers & Coping Strategies .

## Sheet: Sup. Table S5
Included Paper	Q1	Q2	Q3	Q4	Q5	Q6	Q7	Q8	Q9	Q10
Ambrosini et al. 2015	UNCLEAR	YES	YES	UNCLEAR	YES	NO	UNCLEAR	YES	UNCLEAR	YES
Donzelli et al. 2015	UNCLEAR	YES	YES	YES	YES	NO	UNCLEAR	YES	YES	YES
Jordan and Pugh 1996	UNCLEAR	YES	YES	YES	YES	YES	UNCLEAR	YES	UNCLEAR	YES
Sohail et al.2020	UNCLEAR	UNCLEAR	UNCLEAR	YES	UNCLEAR	UNCLEAR	UNCLEAR	YES	UNCLEAR	UNCLEAR
Van Buren et al. 2021	UNCLEAR	YES	YES	YES	YES	NO	UNLEAR	YES	YES	YES
Yoshimura et al. 2016	UNCLEAR	YES	YES	UNCLEAR	YES	NO	UNCLEAR	NO	YES	UNCLEAR
Key	Yes	No	Unsure	N/A
The Joanna Briggs Institute Critical Appraisal tools for use in JBI Systematic Reviews Checklist for Qualitative Research
Q1.Is there congruity between the stated philosophical perspective and the research methodology?
Q2.Is there congruity between the research methodology and the research question or objectives?
Q3. Is there congruity between the research methodology and the methods used to collect data?
Q4.Is there congruity between the research methodology and the representation and analysis of data?
Q5.Is there congruity between the research methodology and the interpretation of results?
Q6.Is there a statement locating the researcher culturally or theoretically?
Q7.Is the influence of the researcher on the research, and vice- versa, addressed?
Q8.Are participants, and their voices, adequately represented?
Q9.Is the research ethical according to current criteria or, for recent studies, and is there evidence of ethical approval by an appropriate body?
Q10.Do the conclusions drawn in the research report flow from the analysis, or interpretation, of the data?

## Sheet: Sup. Table S6
PAPER	FINDINGS (S)	ILLUSTRATION(S)	PLAUSIBILITY UE= unequivocal, EQ= equivocal, US= unsupported
Ambrosini et al. 2015
	Slippage of polarised attention from the liver to the fetus	1]When I knew I was pregnant the excitement was great. You still think about the liver, but when you know it’s alright, the priority becomes the child”. (woman transplanted during pregnancy) 2]“No, as soon I knew about my son, I put these things in the background, I no longer thought about the fact that I had a stranger’s liver as much as I did before. It was as if it were my own”. (woman transpl…	UE
	Normalisation of the polarised attention from liver to the fetus	1] I wanted this baby so much, during pregnancy I have been very concerned, the only thoughts were turned to the baby and I did not think much about the liver. Now I think about it every now and then but in a different way, I think my experience and luck that I had, first for the chance of the transplant and then for the possibility of having a baby”. (unspecified -likely from woman transplanted …	UE
	Perception of the fetus in women with liver transplant	1] “Yes, I’m intensely aware of him, somehow I always felt it, right from the start”.(unspecified -likely from woman transplanted during pregnancy)	UE
	Similarities between perception of the liver and the fetus	1]“At first I felt as if was pushing on my intestines – I felt this after the transplantation too – I had these problems. Now it’s better ... however I don’t feel that he has harmonized with my body”(unspecified -likely from woman transplanted during pregnancy) 2] “Yes, a little. I feel a sort of a pain, or discomfort, I don’t know what to call it ... right here where the liver is even though the…	UE
Donzelli et al. 2014
	Discovery of pregnancy had a destabilising effect, due to decisions being in the hands of medical staff	1] ‘‘I was terrified when I first learnt I was pregnant. It was not even seven months after the transplant and the doctors had told me to wait at least one year due tothe risk of a reject. So I was not really able to enjoy this period ... I was scared they would make me abort even though I was in good health. I felt really well and so it wouldn’t have seemed fair...’’ (38y F liver transplant reci…	UE
	Continuous monitoring	1] ‘‘They had to decide whether I could keep the baby based on my tests and health conditions, I couldn’t decide ... Without them I couldn’t decide anything, it was all up to them. I really wanted the baby and I prayed that I would be able to keep it as I felt I could manage, I was in good health. I was afraid up until they gave me an answer,it wasn’t easy to wait ...’’. (39y F liver transplant r…	UE
	Complications during childbirth/ cesarean section reminded patients of the transplant surgery	1] ‘‘When I went for a checkup and they listened to my baby’s heartbeat they told me I was having contractions. My gynaecologist was not there and I was told that other gynaecologists would be attending me. They also carried out an ultrasound of my liver but that was ok. However I was getting worried, I had always been followed by another doctor and it was not yet time, I still had a week to go! …	UE
	Relationship between the fetus and transplanted liver	1] ‘‘I was scared the baby would kick and damage my liver as she grew bigger... They told me she might have a few problems, but only minimally. I was scared as this was a pregnancy at risk ... I was scared of losing her’’ (38y F liver transplant recipient retrospectively reflecting on pregnancy)	UE
	Experience of childbirth had a profound emotional effect	1] ‘‘The birth of my child changed my life, I passed from darkness into light, I was filled with sun, with light’’(39y F liver transplant recipient retrospectively reflecting on pregnancy)	UE
Jordan and Pugh 1996
	When the patient learnt she was pregnant she was happy but frightened - receiving little psychosocial support - as well as being advised she would delivery prematurely preventing her from signing up to antenatal classes	1] “Would my new heart be able to withstand the pregnancy?” (22y F retrospectovely reflecting on pregnancy following a heart transplant)	UE
	The patient was told that her baby would be growth retarded due to the medications she was taking following her heart transplants ans subjected to very close medical surveillance from her 9th week with monthly ultrasound scans and a heart biopsy at 4 months which led to the patient worried about the weelbeing of her partner	1] “He was a real wreck through the pregnancy. He was afraid that I would have a heart rejection, and he would have to choose between the baby and me.(22y F retrospectovely reflecting on pregnancy following a heart transplant)	UE
	The patient was worried that the baby would be immunosupressed	1] As the pregnancy progressed, my greatest fears were about the baby. I was immunosuppressed-would she be immunosuppressed?”(22y F retrospectovely reflecting on pregnancy following a heart transplant)	UE
Sohail et al. 2020
	Worry about pregnancy and complications	1] I had a liver transplant and was very apprehensive about getting pegnant as I had heard of many complications. I conceived spontaneously while I was on immunosuppressive drugs, However due to the care and team of doctors I was able to deliver a healthy baby girl (31y F pregnant following a liver transplant)	UE
Van Buren et al. 2021
	Experiences of complications during pregnancy: Most women had a good start to pregnancy but complications begun when >20 weeks commonly when pre-eclampsia was diagnosed and some found it difficult to understand medical management and felt that communication between nerphrology and gynaecology was not always transparent to them	1] “pregnancy was only complicated at the end”, “it went well but suddenly there was preeclampsia” (participant who was pregnant after a kidney transplant) 2]“. . . you need to hang in there, at 26 weeks it is possible, then they performed an ultrasound and there was nothing anymore. . . ” “despite the complications I did not feel bad during my pregnancy (participant who was pregnant after a kidn…	UE
	Fear that the pregnancy would damage the kidney	1] “only at the end of my pregnancy it affected my kidney because the child was pushing on it”(participant who was pregnant after a kidney transplant)	UE
Yoshimura et al. 2016
	Influences on the child born to the liver transplant recipient: Effects of the drugs on the foetus and on the breastfeeding infant	1]Concerns about the effects of the long-term use of immunosuppressants on the foetus (unclear if this is a direct patient quote or a conclusion from authors) 2]Concerns about the effects of use of multiple types of drugs and the high doses on the foetus (unclear if this is a direct patient quote or a conclusion from authors) 3]The possibility of deformity and impairment cannot be excluded until …	E
	Influences on the child born to the liver transplant recipient: Growth and health status of the foetus	1]A feeling of anxiety about the growth status of the foetus at every visit to the doctor (unclear if this is a direct patient quote or a conclusion from authors) 2]A sensitive reaction to growth retardation (unclear if this is a direct patient quote or a conclusion from authors) 3]Concerns about the baby’s safe and healthy birth (unclear if this is a direct patient quote or a conclusion from aut…	E
	Influences on the child born to the liver transplant recipient: Heritability of the disease	1]Fear of heritability of the disease (unclear if this is a direct patient quote or a conclusion from authors) 2] Heritability of the disease is not in one’s control (unclear if this is a direct patient quote or a conclusion from authors) 3] Persistent fear even after heritability of the disease was denied (unclear if this is a direct patient quote or a conclusion from authors)	E
	Influences on the child born to the liver transplant recipient: Information from recipients with similar experiences	1]Information from recipients with similar experiences (unclear if this is a direct patient quote or a conclusion from authors) 2]Lacking information from recipients with similar experiences (unclear if this is a direct patient quote or a conclusion from authors) 3] The disease in children born to recipients with a similar experience(unclear if this is a direct patient quote or a conclusion from …	E
	The liver transplant recipient’s body : Worsening of the physical condition and influences on the child and family	1]The unstable physical condition and unassured body health (unclear if this is a direct patient quote or a conclusion from authors) 2]Concerns about raising a handicapped child by a mother with decreased physical strength (unclear if this is a direct patient quote or a conclusion from authors) 3] The distress of the surviving husband after the death of the recipient (unclear if this is a direct …	E
	The liver transplant recipient’s body : Risk of prenatal diagnosis and its results	1] The history of frequent operations and the risk of amniotic fluid testing (unclear if this is a direct patient quote or a conclusion from authors) 2] The risk of miscarriage associated with amniotic fluid testing (unclear if this is a direct patient quote or a conclusion from authors) 3] They may have to choose induced abortion, depending on the results of the amniotic fluid test (unclear if t…	E
	The liver transplant recipient’s body : Risk at delivery	1] The risk of bleeding and blood transfusion associated with caesarean section (unclear if this is a direct patient quote or a conclusion from authors) 2]Tolerability of delivery (unclear if this is a direct patient quote or a conclusion from authors) 3] Fear about delivery (unclear if this is a direct patient quote or a conclusion from authors)	E
	Method of coping with anxiety: Consulting a healthcare professional	1]Consulted the doctor who was in charge of the liver transplantation (unclear if this is a direct patient quote or a conclusion from authors) 2]Consulted the attending obstetrician (unclear if this is a direct patient quote or a conclusion from authors) 3]Consulted the internist (unclear if this is a direct patient quote or a conclusion from authors) 4]The presence of multiple doctors that they …	E
	Method of coping with anxiety: Consulting with/receiving support from family	1]Consulting with the husband (unclear if this is a direct patient quote or a conclusion from authors) 2] A feeling of security based on support from the recipient’s mother (unclear if this is a direct patient quote or a conclusion from authors) 3] Receiving advice from the recipient’s mother (unclear if this is a direct patient quote or a conclusion from authors) 4] Benefited by support from the…	E
	Method of coping with anxiety:Consulting a recipient with a similar experience	1]Consulting a recipient with a similar experience (unclear if this is a direct patient quote or a conclusion from authors) 2] Relieved by advice from recipients with a similar experience (unclear if this is a direct patient quote or a conclusion from authors) 3] Easier about accessing recipients with a similar experience than doctors (unclear if this is a direct patient quote or a conclusion fro…	E
	Method of coping with anxiety: Accepting immunosuppressive therapy	1]The drugs are essential for them (unclear if this is a direct patient quote or a conclusion from authors) 2]They may die unless the drugs are used (unclear if this is a direct patient quote or a conclusion from authors) 3]Dose reduction may worsen the recipient’s condition, which may eventually affect the foetus (unclear if this is a direct patient quote or a conclusion from authors) 4]Acceptin…	E
	Method of coping with anxiety: Holding belief in the safety of the child	1] I absolutely want to bring this child into the world (unclear if this is a direct patient quote or a conclusion from authors) 2] I believe in the strength of this child (unclear if this is a direct patient quote or a conclusion from authors)	E
	Method of coping with anxiety: Staying positive without thinking negative	1]Thinking too much would affect the physical condition (unclear if this is a direct patient quote or a conclusion from authors) 2]Negative thinking would bring harm to the foetus (unclear if this is a direct patient quote or a conclusion from authors) 3]A mother’s negative attitude would affect the foetus (unclear if this is a direct patient quote or a conclusion from authors) 4]Tried to think p…	E
	Method of coping with anxiety: Keeping up a good condition	1]Controlling the recipient’s condition means controlling the foetus’s condition (unclear if this is a direct patient quote or a conclusion from authors) 2] Preventing infection (unclear if this is a direct patient quote or a conclusion from authors) 3] Management of diet and weight (unclear if this is a direct patient quote or a conclusion from authors)	E

## Sheet: Sup. Table S7
PAPER	FINDINGS (S)	ILLUSTRATION(S)	CATEGORY	SYNTHESISED FINDING
Yoshimura et al. 2016	Influences on the child born to the liver transplant recipient: Information from recipients with similar experiences	1]Information from recipients with similar experiences (unclear if this is a direct patient quote or a conclusion from authors) 2]Lacking information from recipients with similar experiences (unclear if this is a direct patient quote or a conclusion from authors) 3] The disease in children born to recipients with a similar experience (unclear if this is a direct patient quote or a conclusion from…	Perception of Pregnancy by others (family, friends, people with similar experiences)	Perception of Pregnancy
Jordan and Pugh 1996	The patient was told that her baby would be growth retarded due to the medications she was taking following her heart transplants ans subjected to very close medical surveillance from her 9th week with monthly ultrasound scans and a heart biopsy at 4 months which led to the patient worried about the weelbeing of her partner	1] “He was a real wreck through the pregnancy. He was afraid that I would have a heart rejection, and he would have to choose between the baby and me.(22y F retrospectovely reflecting on pregnancy following a heart transplant)
Yoshimura et al. 2016	The liver transplant recipient’s body : Worsening of the physical condition and influences on the child and family	1]The unstable physical condition and unassured body health (unclear if this is a direct patient quote or a conclusion from authors) 2]Concerns about raising a handicapped child by a mother with decreased physical strength (unclear if this is a direct patient quote or a conclusion from authors) 3] The distress of the surviving husband after the death of the recipient (unclear if this is a direct …
Ambrosini et al. 2015	Perception of the fetus in women with liver transplant	1] “Yes, I’m intensely aware of him, somehow I always felt it, right from the start”.(unspecified -likely from woman transplanted during pregnancy)	Expectant Mothers’ Perception of their Pregnancy
Ambrosini et al. 2015	Similarities between perception of the liver and the fetus	1]“At first I felt as if was pushing on my intestines – I felt this after the transplantation too – I had these problems. Now it’s better ... however I don’t feel that he has harmonized with my body”2] “Yes, a little. I feel a sort of a pain, or discomfort, I don’t know what to call it ... right here where the liver is even though the doctors told me that the liver does not hurt”(unspecified -lik…
Ambrosini et al. 2015	Slippage of polarised attention from the liver to the fetus	1]When I knew I was pregnant the excitement was great. You still think about the liver, but when you know it’s alright, the priority becomes the child”. (woman transplanted during pregnancy) 2]“No, as soon I knew about my son, I put these things in the background, I no longer thought about the fact that I had a stranger’s liver as much as I did before. It was as if it were my own”. (woman transpl…
Ambrosini et al. 2015	Normalisation of the polarised attention from liver to the fetus	1] I wanted this baby so much, during pregnancy I have been very concerned, the only thoughts were turned to the baby and I did not think much about the liver. Now I think about it every now and then but in a different way, I think my experience and luck that I had, first for the chance of the transplant and then for the possibility of having a baby”. (unspecified -likely from woman transplanted …
Donzelli et al. 2015	Relationship between the fetus and transplanted liver	1] ‘‘I was scared the baby would kick and damage my liver as she grew bigger... They told me she might have a few problems, but only minimally. I was scared as this was a pregnancy at risk ... I was scared of losing her’’ (38y F liver transplant recipient retrospectively reflecting on pregnancy)
Donzelli et al. 2015	Discovery of pregnancy had a destabilising effect, due to decisions being in the hands of medical staff	1] ‘‘I was terrified when I first learnt I was pregnant. It was not even seven months after the transplant and the doctors had told me to wait at least one year due tothe risk of a reject. So I was not really able to enjoy this period ... I was scared they would make me abort even though I was in good health. I felt really well and so it wouldn’t have seemed fair...’’ (38y liver transplant recipi…	Fear of Complications, Damage, or Failure of the Graft	Concerns about Maternal Physical Health
Van Buren et al. 2021	Fear that the pregnancy would damage the kidney	1] “only at the end of my pregnancy it affected my kidney because the child was pushing on it”(participant who was pregnant after a kidney transplant)
Donzelli et al. 2015	Complications during childbirth/ cesarean section reminded patients of the transplant surgery	1] ‘‘When I went for a checkup and they listened to my baby’s heartbeat they told me I was having contractions. My gynaecologist was not there and I was told that other gynaecologists would be attending me. They also carried out an ultrasound of my liver but that was ok. However I was getting worried, I had always been followed by another doctor and it was not yet time, I still had a week to go! …	Anxiety about Birth Plan and Childbirth
Yoshimura et al. 2016	The liver transplant recipient’s body : Risk at delivery	1] The risk of bleeding and blood transfusion associated with caesarean section (unclear if this is a direct patient quote or a conclusion from authors) 2]Tolerability of delivery (unclear if this is a direct patient quote or a conclusion from authors) 3] Fear about delivery (unclear if this is a direct patient quote or a conclusion from authors)
Van Buren et al. 2021	Experiences of complications during pregnancy: Most women had a good start to pregnancy but complications begun when >20 weeks commonly when pre-eclampsia was diagnosed and some found it difficult to understand medical management and felt that communication between nerphrology and gynaecology was not always transparent to them	1] “pregnancy was only complicated at the end”, “it went well but suddenly there was preeclampsia” (participant who was pregnant after a kidney transplant)	Physical Health Status of Pregnant Women
Yoshimura et al. 2016	The liver transplant recipient’s body : Risk of prenatal diagnosis and its results	1] The history of frequent operations and the risk of amniotic fluid testing (unclear if this is a direct patient quote or a conclusion from authors) 2] The risk of miscarriage associated with amniotic fluid testing (unclear if this is a direct patient quote or a conclusion from authors) 3] They may have to choose induced abortion, depending on the results of the amniotic fluid test (unclear if t…
Yoshimura et al. 2016	Influences on the child born to the liver transplant recipient: Heritability of the disease	1]Fear of heritability of the disease (unclear if this is a direct patient quote or a conclusion from authors) 2] Heritability of the disease is not in one’s control (unclear if this is a direct patient quote or a conclusion from authors) 3] Persistent fear even after heritability of the disease was denied (unclear if this is a direct patient quote or a conclusion from authors)	Fear and Anxiety Related to Fetal Loss, Malformations, and Genetic Disease	Concerns about Fetal Health
Yoshimura et al. 2016	Influences on the child born to the liver transplant recipient: Growth and health status of the fetus	1]A feeling of anxiety about the growth status of the foetus at every visit to the doctor (unclear if this is a direct patient quote or a conclusion from authors) 2]A sensitive reaction to growth retardation (unclear if this is a direct patient quote or a conclusion from authors) 3]Concerns about the baby’s safe and healthy birth (unclear if this is a direct patient quote or a conclusion from aut…
Jordan and Pugh 1996	The patient was worried that the baby would be immunosupressed	1] As the pregnancy progressed, my greatest fears were about the baby. I was immunosuppressed-would she be immunosuppressed?”(22y F retrospectovely reflecting on pregnancy following a heart transplant)	Concerns about Fetal Immunosuppression
Sohail et al. 2020	Worry about pregnancy and complications	1] I had a liver transplant and was very apprehensive about getting pegnant as I had heard of many complications. I conceived spontaneously while I was on immunosuppressive drugs, However due to the care and team of doctors I was able to deliver a healthy baby girl (31y pregnant following a liver transplant)
Yoshimura et al. 2016	Influences on the child born to the liver transplant recipient: Effects of the drugs on the foetus and on the breastfeeding infant	1]Concerns about the effects of the long-term use of immunosuppressants on the foetus (unclear if this is a direct patient quote or a conclusion from authors) 2]Concerns about the effects of use of multiple types of drugs and the high doses on the foetus (unclear if this is a direct patient quote or a conclusion from authors) 3]The possibility of deformity and impairment cannot be excluded until …
Donzelli et al. 2015	Continuous monitoring	1] ‘‘They had to decide whether I could keep the baby based on my tests and health conditions, I couldn’t decide ... Without them I couldn’t decide anything, it was all up to them. I really wanted the baby and I prayed that I would be able to keep it as I felt I could manage, I was in good health. I was afraid up until they gave me an answer,it wasn’t easy to wait ...’’. (39y F liver transplant r…	Emotional Burden of Pregnancy on Expectant Mothers	Emotional Burden Experienced by Expectant Mothers & Coping Strategies
Yoshimura et al. 2016	The liver transplant recipient’s body : Risk of prenatal diagnosis and its results	1] The history of frequent operations and the risk of amniotic fluid testing (unclear if this is a direct patient quote or a conclusion from authors) 2] The risk of miscarriage associated with amniotic fluid testing (unclear if this is a direct patient quote or a conclusion from authors) 3] They may have to choose induced abortion, depending on the results of the amniotic fluid test (unclear if t…
Jordan and Pugh 1996	When the patient learnt she was pregnant she was happy but frightened - receiving little psychosocial support - as well as being advised she would delivery prematurely preventing her from signing up to antenatal classes	1] “Would my new heart be able to withstand the pregnancy?” (22y F retrospectovely reflecting on pregnancy following a heart transplant)
Donzelli et al. 2015	Experience of childbirth had a profound emotional effect	1] ‘‘The birth of my child changed my life, I passed from darkness into light, I was filled with sun, with light’’(39y F liver transplant recipient retrospectively reflecting on pregnancy)
Yoshimura et al. 2016	Method of coping with anxiety: Consulting a healthcare professional	1]Consulted the doctor who was in charge of the liver transplantation (unclear if this is a direct patient quote or a conclusion from authors) 2]Consulted the attending obstetrician (unclear if this is a direct patient quote or a conclusion from authors) 3]Consulted the internist (unclear if this is a direct patient quote or a conclusion from authors) 4]The presence of multiple doctors that they …	Coping Strategies for Expectations and Anxiety
Yoshimura et al. 2016	Method of coping with anxiety: Consulting with / receiving support from family	1]Consulting with the husband (unclear if this is a direct patient quote or a conclusion from authors) 2] A feeling of security based on support from the recipient’s mother (unclear if this is a direct patient quote or a conclusion from authors) 3] Receiving advice from the recipient’s mother (unclear if this is a direct patient quote or a conclusion from authors) 4] Benefited by support from the…
Yoshimura et al. 2016	Method of coping with anxiety:Consulting a recipient with a similar experience	1]Consulting a recipient with a similar experience (unclear if this is a direct patient quote or a conclusion from authors) 2] Relieved by advice from recipients with a similar experience (unclear if this is a direct patient quote or a conclusion from authors) 3] Easier about accessing recipients with a similar experience than doctors (unclear if this is a direct patient quote or a conclusion fro…
Yoshimura et al. 2016	Method of coping with anxiety: Accepting immunosuppressive therapy	1]The drugs are essential for them (unclear if this is a direct patient quote or a conclusion from authors) 2]They may die unless the drugs are used (unclear if this is a direct patient quote or a conclusion from authors) 3]Dose reduction may worsen the recipient’s condition, which may eventually affect the foetus (unclear if this is a direct patient quote or a conclusion from authors) 4]Acceptin…
Yoshimura et al. 2016	Method of coping with anxiety: Holding belief in the safety of the child	1] I absolutely want to bring this child into the world (unclear if this is a direct patient quote or a conclusion from authors) 2] I believe in the strength of this child (unclear if this is a direct patient quote or a conclusion from authors)
Yoshimura et al. 2016	Method of coping with anxiety: Staying positive without thinking negative	1]Thinking too much would affect the physical condition (unclear if this is a direct patient quote or a conclusion from authors) 2]Negative thinking would bring harm to the foetus (unclear if this is a direct patient quote or a conclusion from authors) 3]A mother’s negative attitude would affect the foetus (unclear if this is a direct patient quote or a conclusion from authors) 4]Tried to think p…
Yoshimura et al. 2016	Method of coping with anxiety: Keeping up a good condition	1]Controlling the recipient’s condition means controlling the foetus’s condition (unclear if this is a direct patient quote or a conclusion from authors) 2] Preventing infection (unclear if this is a direct patient quote or a conclusion from authors) 3] Management of diet and weight (unclear if this is a direct patient quote or a conclusion from authors)

## Sheet: Sup Table S8
Synthesised Finding	Type of Research	Intitial Ranking	Dependability	Credibility	ConQual Score	Comments	Comments for Dependability	Comments for Credibility
Perception of pregnancy	Qualitative	High	Moderate	Low	Low	Downgraded one level due to dependability of primary studies Downgraded one level due to equivocal/credible results	All moderate	Yoshimura et al 2016 - equivocal findings
Concerns about Maternal Physical Health	Qualitative	High	Moderate	Low	Low	Downgraded one level due to dependability of primary studies Downgraded one level due to equivocalresults	All moderate	Yoshimura et al 2016 - equivocal findings
Concerns about Fetal Health	Qualitative	High	Moderate	Low	Low	Downgraded one level due to dependability of primary studies Downgraded one level due to equivocaLe results	Yoshimura Moderate, Jordan High Yoshimura moderate , Sohail Low (High/Moderate/Low mix)	Yoshimura et al 2016 - equivocal findings
Emotional Burden Experienced by Expectant Mothers & Coping Strategies	Qualitative	High	Moderate	Low	Low	Downgraded one level due to dependability of primary studies Downgraded one level due to equivocal results	All moderate	Yoshimura et al 2016 - equivocal findings
